# Supplementary material for: Comprehensive Genome-Wide Analysis of Dmrt Transcription Factors Reveals Their Roles in Sexual Dimorphism in Scolopendra mutilans
Source: Biology (Basel). 2025 Oct 20;14(10):1451. doi: 10.3390/biology14101451 (PMC12562212; doi:10.3390/biology14101451)
Supplement: Supplementary file 1 [file biology-14-01451-s001.zip]

Archive with 1 entries (1 files):
- biology-3919457-supplementary.pdf
